# Supplementary material for: Effect of miR-302b MicroRNA Inhibition on Chicken Primordial Germ Cell Proliferation and Apoptosis Rate
Source: Genes (Basel). 2021 Dec 28;13(1):82. doi: 10.3390/genes13010082 (PMC8774308; doi:10.3390/genes13010082)
Supplement: Supplementary file 1 [file genes-13-00082-s001.zip]

Archive with 1 entries (1 files):
- genes-1500513-supplementary.pdf
